# Supplementary material for: Pro-Reparative Effects of KvLQT1 Potassium Channel Activation in a Mouse Model of Acute Lung Injury Induced by Bleomycin
Source: Int J Mol Sci. 2025 Aug 7;26(15):7632. doi: 10.3390/ijms26157632 (PMC12347741; doi:10.3390/ijms26157632)
Supplement: Supplementary file 1 [file ijms-26-07632-s001.zip]

Archive with 1 entries (1 files):
- ijms-3499384-supplementary.pdf
